# Supplementary material for: Hallmarks of Cancer Expression in Oral Leukoplakia: A Scoping Review of Systematic Reviews and Meta-Analyses
Source: Cancers (Basel). 2025 Jul 22;17(15):2427. doi: 10.3390/cancers17152427 (PMC12346214; doi:10.3390/cancers17152427)
Supplement: Supplementary file 1 [file cancers-17-02427-s001.zip]

Archive with 1 entries (1 files):
- cancers-3750319-supplementary.pdf
